# Supplementary material for: Machine learning-based prediction of the axial load capacity of UHPC strengthened reinforced concrete columns: A comparative analysis
Source: PLoS One. 2026 Jan 7;21(1):e0338120. doi: 10.1371/journal.pone.0338120 (PMC12779125; doi:10.1371/journal.pone.0338120)
Supplement: S1 Data — (CSV) [file pone.0338120.s001.csv]

CS	a(mm)	b(mm)	D(mm)	h (mm)	S NC (mm2)	f'c (Mpa)	pt(%) in NC	pv(%) in NC	S UHPC (mm2)	pt(%) in UHPC	pv(%) in UHPC	fyt (MPA)	fyv (MPA)	f'c UHPC	% fible	t UHPC (mm)	Pu
Circle	0	0	120	500	11309.73355	28	2.666666667	1.561556348	6361.725124	0	0	255	255	120	1.5	15	824
Circle	0	0	120	500	11309.73355	28	2.666666667	1.561556348	6361.725124	0	0	255	255	120	1.5	15	707
Circle	0	0	120	500	11309.73355	28	2.666666667	1.561556348	6361.725124	0	0	255	255	120	1.5	15	1076.5
Circle	0	0	120	500	11309.73355	28	2.666666667	1.561556348	6361.725124	0	0	255	255	120	1.5	15	1010.65
Rectangle	200	200	0	750	40000	35.81	1.130973355	2.144660585	0	0	0	582.08	550.53	0	0	0	919.3
Rectangle	200	200	0	750	40000	35.81	1.130973355	2.144660585	18564	0	0	582.08	550.53	178.85	0	21	2803
Rectangle	200	200	0	750	40000	35.81	1.130973355	2.144660585	18564	0	0	582.08	550.53	181.25	1	21	2962.51
Rectangle	200	200	0	750	40000	35.81	1.130973355	2.144660585	18564	0	0	582.08	550.53	189.97	2	21	3246.26
Circle	0	0	152	370	18145.83917	38.63	0	0	0	1.108033241	1.26	520	451	0	0	0	965.3586437
Circle	0	0	102	370	8171.282492	38.63	0	0	9974.556675	2.46059208	1.26	520	451	126.45	2	25	1381.987111
Circle	0	0	92	370	6647.610055	38.63	0	0	11498.22911	3.024574669	1.26	520	451	126.45	2	30	1833.455589
Circle	0	0	82	370	5281.017251	38.63	0	0	12864.82192	3.807257585	1.26	520	451	126.45	2	35	1974.267301
Circle	0	0	152	370	0	38.63	0	0	18145.83917	1.108033241	1.26	520	451	126.45	2	0	2515.557684
Circle	0	0	102	370	8171.282492	38.63	0	0	9974.556675	2.46059208	0.94	520	451	126.45	2	25	1113.065775
Circle	0	0	102	370	8171.282492	38.63	0	0	9974.556675	2.46059208	0.76	520	451	126.45	2	25	1086.935766
Circle	0	0	102	370	8171.282492	38.63	0	0	9974.556675	2.46059208	0.63	520	451	126.45	2	25	1150.990578
Circle	0	0	102	370	8171.282492	38.63	0	0	9974.556675	2.46059208	0.54	520	451	126.45	2	25	1253.151653
Circle	0	0	102	370	8171.282492	38.63	0	0	9974.556675	2.46059208	0	520	451	126.45	2	25	1229.74352
Circle	0	0	102	370	8171.282492	38.63	0	0	9974.556675	2.46059208	1.26	520	451	126.45	2	25	1324.464801
Circle	0	0	82	370	5281.017251	38.63	0	0	12864.82192	3.807257585	1.26	520	451	126.45	2	35	1767.94911
Circle	0	0	300	600	70685.83471	49	1.58	2.17	31101.76727	0	0	574.2	454	124	0	30	6036
Circle	0	0	300	600	70685.83471	49	1.58	2.17	31101.76727	0	0	574.2	454	124	0	30	5917
Circle	0	0	300	600	70685.83471	49	1.42	2.17	42725.66009	0	0	574.2	454	124	0	40	6996
Circle	0	0	300	600	70685.83471	49	1.42	2.17	42725.66009	0	0	574.2	454	124	0	40	6667
Circle	0	0	300	600	70685.83471	49	1.28	2.17	54977.87144	0	0	574.2	454	124	0	50	8100
Circle	0	0	300	600	70685.83471	49	1.28	2.17	54977.87144	0	0	574.2	454	124	0	50	7854
Circle	0	0	300	600	70685.83471	49	2.275555556	2.17	0	0	0	574.2	454	0	0	0	3653
Circle	0	0	300	600	70685.83471	49	2.275555556	2.17	0	0	0	574.2	454	0	0	0	3568
Rectangle	110	205	0	700	22550	30.35	2.1	2.451974754	0	0	0	513	469	0	0	0	793.85
Rectangle	110	205	0	700	22550	30.35	2.1	2.451974754	14200	0	0	513	469	81.6	2	20	1013.53
Rectangle	110	205	0	700	22550	30.35	2.1	2.451974754	22500	0	0	513	469	81.6	2	30	1318.36
Rectangle	110	205	0	700	22550	30.35	2.1	2.451974754	31600	0	0	513	469	81.6	2	40	1554.93
Rectangle	150	150	0	700	22500	30.35	2.1	1.825514664	0	0	0	513	469	0	0	0	870.99
Rectangle	150	150	0	700	22500	30.35	2.1	1.825514664	13600	0	0	513	469	81.6	2	20	1129.96
Rectangle	150	150	0	700	22500	30.35	2.1	1.825514664	21600	0	0	513	469	81.6	2	30	1510.41
Rectangle	150	150	0	700	22500	30.35	2.1	1.825514664	30400	0	0	513	469	81.6	2	40	2019.21
Circle	0	0	170	700	22698.00692	30.35	2.1	1.931964084	0	0	0	513	469	0	0	0	975.63
Circle	0	0	170	700	22698.00692	30.35	2.1	1.931964084	11938.05208	0	0	513	469	81.6	2	20	1527.03
Circle	0	0	170	700	22698.00692	30.35	2.1	1.931964084	18849.55592	0	0	513	469	81.6	2	30	1759.73
Circle	0	0	170	700	22698.00692	30.35	2.1	1.931964084	26389.37829	0	0	513	469	81.6	2	40	2086.22
Rectangle	220	220	0	500	48400	48.2	0.649089391	1.46	0	0	0	502	1173	0	0	0	2158
Rectangle	220	220	0	500	48400	48.2	0.649089391	1.46	0	0	0	502	1173	0	0	0	2215
Rectangle	220	220	0	500	48400	48.2	0.649089391	2.09	0	0	0	502	1173	0	0	0	2518
Rectangle	220	220	0	500	48400	48.2	0.649089391	2.09	0	0	0	502	1173	0	0	0	2456
Rectangle	220	220	0	500	48400	48.2	0.649089391	3.66	0	0	0	502	1173	0	0	0	2737
Rectangle	220	220	0	500	48400	48.2	0.649089391	3.66	0	0	0	502	1173	0	0	0	2736
Rectangle	200	200	0	500	40000	48.2	0	0	8400	0.785398163	1.46	502	1173	121.1	2	20	3184
Rectangle	200	200	0	500	40000	48.2	0	0	8400	0.785398163	1.46	502	1173	121.1	2	20	2068
Rectangle	200	200	0	500	40000	48.2	0	0	8400	0.785398163	2.09	502	1173	121.1	2	20	3061
Rectangle	200	200	0	500	40000	48.2	0	0	8400	0.785398163	2.09	502	1173	121.1	2	20	3716
Rectangle	200	200	0	500	40000	48.2	0	0	8400	0.785398163	3.66	502	1173	121.1	2	20	3717
Rectangle	200	200	0	500	40000	48.2	0	0	8400	0.785398163	3.66	502	1173	121.1	2	20	3866
Circle	0	0	300	1000	70685.83471	27.1	0.871111111	0.236870506	0	0	0	457	456	0	0	0	2128.5
Rectangle	300	300	0	1000	90000	27.1	0.684169067	0.319465066	0	0	0	457	456	0	0	0	2437
Circle	0	0	260	1000	53092.91585	27.1	1.159763314	0.315360141	22400	0.224399475	1.118592114	457	456	95.8	2	20	3161.3
Rectangle	260	260	0	1000	67600	27.1	0.910875976	0.425323313	22400	0.224399475	0.312233892	457	456	95.8	2	20	3514.5
Circle	0	0	111.5	370	9764.266317	27.6	0.048261578	0.768228667	0	0	0	390	275	0	0	0	336.37
Circle	0	0	111.5	370	9764.266317	27.6	0.048261578	0.768228667	1215	0	0	390	275	120.8	0	10	332.12
Circle	0	0	111.5	370	9764.266317	27.6	0.048261578	0.768228667	1215	0	0	390	275	126.4	1	10	399.46
Circle	0	0	111.5	370	9764.266317	27.6	0.048261578	0.768228667	1215	0	0	390	275	144	2	10	425.71
Circle	0	0	111.5	370	9764.266317	27.6	0.048261578	0.768228667	1215	0	0	390	275	120.8	0	10	583.21
Circle	0	0	111.5	370	9764.266317	27.6	0.048261578	0.768228667	1215	0	0	390	275	126.4	1	10	703.78
Circle	0	0	111.5	370	9764.266317	27.6	0.048261578	0.768228667	1215	0	0	390	275	144	2	10	752.55
Circle	0	0	110	400	9503.317777	36.77	0	0	10602.87521	0.826446281	0.17	462	462	125.23	2	25	910.89
Circle	0	0	192	600	28952.9179	27.01	1.627604167	0.460914415	0	0	0	644	818	0	0	0	901.29
Circle	0	0	142	600	15836.76857	27.01	2.975600079	0.460914415	7398.450699	0	0	644	818	116.08	0	15	837.12
Circle	0	0	142	600	15836.76857	27.01	2.975600079	0.460914415	13116.14933	0	0	644	818	116.08	0	25	808.2
Circle	0	0	142	600	15836.76857	27.01	2.975600079	0.460914415	13116.14933	3.592814371	1.106194596	644	818	116.08	0	25	2109.56
Circle	0	0	142	600	15836.76857	27.01	2.975600079	0.460914415	7398.450699	0	0	644	818	112	2.3	15	1577.34
Circle	0	0	142	600	15836.76857	27.01	2.975600079	0.460914415	13116.14933	0	0	644	818	112	2.3	25	1860.43
Circle	0	0	142	600	15836.76857	27.01	2.975600079	0.460914415	13116.14933	3.592814371	1.106194596	644	818	112	2.3	25	2291.77
Rectangle	180	180	0	600	32400	27.01	0.969627362	0.503460361	0	0	0	644	818	0	0	0	1180.03
Rectangle	130	130	0	600	16900	27.01	1.858930564	0.503460361	8700	0	0	644	818	116.08	0	15	1012.39
Rectangle	130	130	0	600	16900	27.01	1.858930564	0.503460361	15500	0	0	644	818	116.08	0	25	1394.75
Rectangle	130	130	0	600	16900	27.01	1.858930564	0.503460361	15500	2.02683397	1.208304867	644	818	116.08	0	25	1723.69
Rectangle	130	130	0	600	16900	27.01	1.858930564	0.503460361	8700	0	0	644	818	112	2.3	15	1496.77
Rectangle	130	130	0	600	16900	27.01	1.858930564	0.503460361	15500	0	0	644	818	112	2.3	25	2166.1
Rectangle	130	130	0	600	16900	27.01	1.858930564	0.503460361	15500	2.02683397	1.208304867	644	818	112	2.3	25	2498.7
Rectangle	100	100	0	300	10000	22.2	3.141592654	0.536165146	0	0	0	420	280	0	0	0	294.2
Rectangle	150	150	0	300	22500	22.2	1.396263402	0.387230383	0	0	0	420	280	0	0	0	527.8
Rectangle	160	160	0	300	25600	22.2	1.22718463	0.366519143	0	0	0	420	280	0	0	0	592.6
Rectangle	170	170	0	300	28900	22.2	1.087056282	0.34785801	0	0	0	420	280	0	0	0	662.6
Rectangle	100	100	0	300	10000	22.2	3.141592654	0.536165146	12500	0	0	420	280	114.1	1.5	25	1056.3
Rectangle	100	100	0	300	10000	22.2	3.141592654	0.536165146	15600	0	0	420	280	114.1	1.5	30	1231.2
Rectangle	100	100	0	300	10000	22.2	3.141592654	0.536165146	18900	0	0	420	280	114.1	1.5	35	1520.9
Rectangle	100	100	0	300	10000	22.2	3.141592654	0.536165146	12500	2.513274123	0.51554341	420	280	100.3	0	25	1029.3
Rectangle	100	100	0	300	10000	22.2	3.141592654	0.536165146	15600	2.013841445	0.478718881	420	280	100.3	0	30	1231.3
Rectangle	100	100	0	300	10000	22.2	3.141592654	0.536165146	18900	1.662218335	0.446804289	420	280	100.3	0	35	1402.8
Rectangle	100	100	0	300	10000	22.2	3.141592654	0.536165146	12500	2.513274123	0.51554341	420	280	114.1	1.5	25	1141.2
Rectangle	100	100	0	300	10000	22.2	3.141592654	0.536165146	15600	2.013841445	0.478718881	420	280	114.1	1.5	30	1332.2
Rectangle	100	100	0	300	10000	22.2	3.141592654	0.536165146	18900	1.662218335	0.446804289	420	280	114.1	1.5	35	1607.7
Rectangle	150	150	0	1000	22500	24	1.396263402	0.552920307	0	0	0	360	240	0	0	0	579.3
Rectangle	150	150	0	1000	22500	24	1.396263402	0.552920307	13600	0	0	360	240	125.75	2	20	1720.7
Rectangle	150	150	0	1000	22500	24	1.396263402	0.552920307	30400	0	0	360	240	125.75	2	40	2968.98
Rectangle	100	100	0	300	10000	26.4	2.010619298	0.20943951	0	0	0	360	240	105.7	0	0	331
Rectangle	150	150	0	300	22500	26.4	0.893608577	0.151261869	0	0	0	360	240	105.7	0	0	478
Rectangle	170	170	0	300	28900	26.4	0.69571602	0.135882035	0	0	0	360	240	105.7	0	0	751
Rectangle	100	100	0	300	10000	26.4	2.010619298	0.20943951	12500	1.608495439	0.201384144	360	240	105.7	0.5	25	883
Rectangle	100	100	0	300	10000	26.4	2.010619298	0.20943951	18900	1.063819735	0.232366321	360	240	105.7	0.5	35	1224
Rectangle	100	100	0	300	10000	26.4	2.010619298	0.20943951	12500	1.608495439	0.201384144	360	240	105.7	0.5	25	956
Rectangle	100	100	0	300	10000	26.4	2.010619298	0.20943951	18900	1.063819735	0.232366321	360	240	105.7	0.5	35	1280
Rectangle	100	100	0	300	10000	26.4	2.010619298	0.20943951	12500	1.608495439	0.201384144	360	240	105.7	0.5	25	1030
Rectangle	100	100	0	300	10000	26.4	2.010619298	0.20943951	18900	1.063819735	0.232366321	360	240	105.7	0.5	35	1356
Rectangle	150	150	0	900	22500	41.3	2.010619298	1.130973355	0	0	0	520	451	0	0	0	1200
Rectangle	150	150	0	900	22500	41.3	2.010619298	1.130973355	13600	0	0	520	451	114.75	2	20	2023
